# Supplementary material for: Indole Acetic Acid: A Key Metabolite That Protects Marine Sulfitobacter mediterraneus Against Oxidative Stress
Source: Microorganisms. 2025 Apr 28;13(5):1014. doi: 10.3390/microorganisms13051014 (PMC12114110; doi:10.3390/microorganisms13051014)
Supplement: Supplementary file 1 [file microorganisms-13-01014-s001.zip]

Archive with 1 entries (1 files):
- microorganisms-3509905-SI.pdf
